# Supplementary material for: Characterization of the gastrointestinal microbiome of the Syrian hamster (Mesocricetus auratus) and comparison to data from mice
Source: FEBS Open Bio. 2024 Aug 4;14(10):1701–17. doi: 10.1002/2211-5463.13869 (PMC11452302; doi:10.1002/2211-5463.13869)
Supplement: Supplementary file 1 — Table S1. OTUs observed in the respective gastrointestinal regions of hamsters. [file FEB4-14-1701-s002.xlsx]

## Sheet: OTUsCombined
OTU Table
SampleID	data_cluster	Index	hamster	location	division	Richness	Normalized.Richness	Effective.Richness	Shannon.Effective	Simpson.Effective	OTU_1	OTU_3	OTU_5	OTU_2	OTU_34	OTU_7	OTU_12	OTU_4	OTU_47	OTU_6	OTU_17	OTU_25	OTU_11	OTU_33	OTU_26	OTU_39	OTU_13	OTU_23	OTU_9	OTU_10	OTU_37	OTU_8	OTU_48	OTU_40	OTU_45	OTU_24	OTU_14	OTU_21	OTU_80	OTU_121	OTU_92	OTU_77	OTU_150	OTU_42	OTU_31	OTU_91	OTU_55	OTU_107	OTU_50
H7_M2	3	AGTCGTGCACAT	H7	M2	AC	60	91	42	28.63	12.29	4.20269	9.91353	4.55459	23.3561	2.62417	2.31249	4.47416	5.31872	1.6288	2.09129	5.3891	1.43776	1.28695	1.81983	2.1114	1.35733	1.09592	2.50352	1.1663	0.955158	1.4076	0.653529	0.754072	0.723909	1.59863	0.63342	1.1663	0.522823	0.904886	0.532878	0.844561	0.42228	0.301629	0.361955	0.462497	0.331792	0.291575	0.301629	0.251357
H3_DuDa	2	AGCGGAGGTTAG	H3	DuDa	AC	56	70	44	18.57	6.78	35.3219	2.05401	0.860874	1.93456	0.230665	1.14234	0.38856	0.977579	0.0768882	0.52998	0.435242	0.190848	0.135927	0.256752	0.450345	0.0837532	0	0.407782	0.321283	0.0974833	0.413274	0.0343251	0.0576662	0.0590392	0.172999	0.341878	0.956984	0.488789	0.140046	0.00961103	0.0617852	0.01373	0.00274601	0.144165	0.0205951	0.01373	0.104348	0.0178491	0.001373
H3_M2	3	GTCGTGTAGCCT	H3	M2	AC	73	102	47	17.89	4.8	44.0025	5.25103	1.5015	8.34919	0.410269	1.13141	0.928393	4.33744	0.336252	1.02567	1.13141	0.668274	0.384892	0.702111	1.47612	0.20725	0.00211479	0.75921	1.50996	0.613289	1.59455	0.050755	0.219938	0.0888212	0.323563	0.664044	1.89697	0.444106	0.40181	0.00634437	0.200905	0.0190331	0.00845916	0.319333	0.361629	0.0380662	0.524468	0.0380662	0.0549846
H8_DuDa	3	GCATATGCACTG	H8	DuDa	AC	37	46	30	15.57	8.25	28.3573	10.8465	3.99542	11.8524	0.581344	5.36598	4.32661	3.15864	0.0933674	1.44103	3.33304	0.576059	1.06932	2.11926	1.33533	0.720514	1.87968	2.25139	0.783934	0.0546111	0.63067	0	0.466837	1.82507	0.884348	0.669427	6.14992	0.431604	0.206113	0.0634194	0.237823	0.540826	0.029948	0.204351	0.0140932	0.0898441	0.177927	0.260724	0.204351
H7_DuDa	3	GTATCTGCGCGT	H7	DuDa	AC	43	49	33	19.88	10.72	22.1585	12.9094	5.41024	11.982	2.30151	3.14262	4.37502	1.49428	1.46656	1.35872	4.09157	1.65142	2.03038	1.97184	3.31207	1.2971	1.42342	2.65274	0.853437	0.440583	0.868842	0.015405	0.474474	1.09684	1.90406	0.859599	0.958191	1.34332	0.804141	0.234156	0.576147	0.298857	0.258804	0.533013	0.107835	0.209508	0.147888	0.163293	0.468312
H4_DuDa	2	TGCATACACTGG	H4	DuDa	AC	5	9	3	2.19	1.61	77.1767	0.182905	0.0586235	0.0820729	0.00234494	0.0867628	0.0328292	0.131317	0.0117247	0.0187595	0.0234494	0.0140696	0	0.0234494	0.0140696	0.00234494	7.37484	0.0304842	14.004	0	0.00468988	0.00703482	0.0257943	0.0562786	0.00468988	0.0304842	0.00937976	0.0257943	0.00234494	0.00468988	0.00703482	0	0	0	0.00234494	0	0	0	0
H7_COL	1	CAAATTCGGGAT	H7	COL	PC	114	144	80	68.55	36.3	7.32637	7.06544	5.56002	5.74067	0.963468	0.140506	1.74629	0.481734	0.822963	2.00723	2.48896	0.722601	1.4452	0.662385	1.70614	0.722601	0.200723	1.52549	0.080289	4.07467	0.742674	4.11481	0.421517	0.0401445	1.32477	0.421517	0.200723	0.18065	0.62224	0.080289	0.421517	0.0200723	0.120434	0.541951	3.35207	0.120434	0.080289	0	1.24448
H5_CAE	1	CATTATGGCGTG	H5	CAE	PC	137	175	78	82.14	40.41	5.50838	3.77938	0.802327	1.7853	0.154835	0.119645	0.572421	0.131375	0.0633416	1.16126	0.455121	0.175949	0.448083	0.349552	0.147797	0.166565	0.105569	0.370666	0.166565	0.635762	0.185333	1.53897	0.112607	0.0211139	0.150143	0.248675	0.431661	0.107915	0.114953	0.00703796	0.119645	0.00703796	0	0.0516117	0.842209	0.0914935	0.0774175	0	0.0891475
H3_M1	2	ATCGCACAGTAA	H3	M1	AC	50	64	30	5.12	1.85	73.4309	2.3881	1.76407	1.81687	0.324013	0.25921	0.720029	0.636025	0.132005	0.924037	0.616825	0.196808	0.307212	0.25681	0.573623	0.196808	0	0.417617	0.201608	0.900036	0.99604	0.00960038	0.153606	0.074403	0.235209	0.614425	1.17125	0.684027	0.175207	0.0192008	0.0840034	0.0216009	0	0.316813	0.403216	0.0408016	0.300012	0.0024001	0.141606
H3_COL	1	TACAGCGCATAC	H3	COL	PC	137	167	84	87.02	46.7	3.74883	3.01601	1.86182	2.48242	0.38244	0.107633	0.881673	0.40763	0.226716	1.27098	1.01908	0.40305	0.451142	0.446561	0.987015	0.254197	0.00229006	0.490073	0	1.68319	1.71525	0.817551	0.160304	0.0206105	0.304578	0.941214	1.02366	0.238166	0.37786	0.0183205	0.258777	0.0137404	0.00687018	0.318318	1.97403	0.0549614	0.274807	0.0137404	0.283967
H2_COL	1	TGGTCAACGATA	H2	COL	PC	118	145	77	60.63	24.69	14.1745	9.25326	2.7607	5.19041	1.15302	0.200051	1.69134	0.69836	0.196414	2.47699	2.96439	0.720183	0.73837	1.49856	0.385553	0.592878	0	1.00025	0.0181864	3.40087	1.13847	3.82643	0.0654712	0.138217	0.829302	1.52039	1.5895	0.109119	0.363729	0.0109119	0.531044	0.0472848	0	0.265522	1.40399	0.203688	0.0509221	0.00727458	0.403739
H6_COL	1	GCGATATATCGC	H6	COL	PC	121	155	76	74.85	41.3	4.13408	3.86406	5.38175	6.3594	1.0987	0.139665	1.28492	0.018622	0.176909	0.400372	4.88827	0.465549	1.48976	0.75419	2.08566	0.716946	0.167598	0.484171	0.493482	1.43389	0.549348	2.76536	0.707635	0.0558659	0.94041	0.633147	1.43389	0.204842	0.344507	0.00931099	0.530726	0.0931099	0	0.148976	1.64804	0.111732	0.167598	0.027933	0.577281
H6_M2	3	CAGCTCATCAGC	H6	M2	AC	74	74	59	38.98	21.27	3.09917	0	0	0	0	5.99174	0.206612	16.1157	0	0	0	0	0	0	0	0	0	0	0.619835	0.206612	0	0	0.619835	0	0	0	0	0	0	0	0	0	0	0	1.23967	0	0	0	0
H2_CAE	1	ATCACCAGGTGT	H2	CAE	PC	139	175	91	88.94	43.08	3.42607	2.73472	0.641169	1.20986	0.317797	0.0613292	0.407003	0.170049	0.0613292	0.610504	0.643956	0.189563	0.195138	0.356824	0.136597	0.153323	0	0.256467	0.0278769	0.866971	0.172837	1.9709	0.03624	0.0139384	0.131021	0.317797	0.479483	0.340098	0.080843	0.00278769	0.211864	0.0111508	0	0.0919938	0.479483	0.0669045	0.0139384	0.00278769	0.167261
H4_COL	1	ACCAGTGACTCA	H4	COL	PC	109	142	69	63.9	28.65	11.5385	9.13755	3.59991	6.14447	0.753401	0.40455	1.46869	0.23159	0.518879	2.84651	1.62699	0.908771	0.741674	1.58595	1.30159	0.835483	0.5394	0.911703	0.439728	1.63872	1.25176	1.85858	1.19313	0.0644934	0.351782	1.57716	0.688907	0.0586304	0.205206	0.00586304	0.50129	0.0234522	0.0293152	0.260905	2.36574	0.23159	0.079151	0.0205206	0.111398
H11_DuDa	3	CATTCGTGGCGT	H11	DuDa	AC	31	37	21	11.1	7.06	19.1133	23.8588	6.24338	7.64299	0.061606	3.75989	2.55472	18.1641	0.00770075	1.0627	4.28547	0.850933	0.939491	0.0808579	1.48047	0.502474	1.15704	2.13311	0.10781	0.0712319	0.477446	0.00385037	0.00770075	0.113586	1.66144	0.483222	0.196369	0.175192	0.254125	0	0.00192519	0.410065	0	0.184818	0.030803	0.128988	0.0500549	0.248349	0.0288778
H2_M1	2	TCCCTTGTCTCC	H2	M1	AC	46	62	27	5.65	2.05	69.4946	1.83799	1.31746	1.61808	0.342984	0.0867548	0.698073	0.266317	0.203773	0.84939	0.891758	0.3793	0.227983	0.431756	0.599213	0.177545	0	0.405528	4.71704	0.839302	0.833249	0.258247	0.143246	0.139211	0.300615	0.591143	1.8279	0.0464037	0.262282	0.0221931	0.167457	0.0201755	0.00605266	0.102895	0.84939	0.0302633	0.115001	0.00403511	0.0867548
H4_M1	3	ACCGGTATGTAC	H4	M1	AC	63	93	44	19.99	6.57	35.3221	7.04937	2.70027	4.06741	0.706637	0.968893	1.13159	0.692067	0.434666	1.98392	1.69738	0.735776	0.432238	1.07817	0.733348	0.70178	4.60406	0.582793	12.4183	0.81591	0.772201	0.439523	0.925184	0.604648	0.330249	1.05388	0.580365	1.18501	0.191836	0.211262	0.310823	0.031568	0.0218547	0.206406	0.954324	0.152983	0.0388529	0.0339963	0.179695
H3_CAE	1	ATCCTTTGGTTC	H3	CAE	PC	122	157	85	82.74	44.38	3.79319	2.12612	1.37714	2.39188	0.144963	0.0966417	0.797294	0.386567	0.338246	0.966417	0.55569	0.507369	0.289925	0.434888	0.748973	0.362406	0	0.314086	0	1.88451	1.30466	1.0389	0.0966417	0	0.241604	0.531529	1.49795	0.193283	0.0966417	0	0.265765	0.0483209	0	0.169123	1.61875	0.0483209	0.0724813	0	0.169123
H8_M1	3	AGATTGACCAAC	H8	M1	AC	70	82	44	22.6	7.31	34.3131	8.10655	2.97418	7.33577	0.478911	1.13459	1.83548	2.04514	0.254871	1.65872	1.54156	0.612513	1.51073	1.14281	1.10376	0.600181	2.22396	1.52717	1.29697	1.83343	0.805722	1.67105	0.783113	1.0236	0.791334	0.594015	3.9279	1.48401	0.304201	0.384362	0.756392	0.0637178	0.0472745	0.635123	1.16131	0.195264	0.230206	0.059607	0.873551
H7_M1	3	CGAGCAATCCTA	H7	M1	AC	74	100	48	29.14	10.1	27.7124	8.31275	4.80922	8.00069	0.970651	0.576264	2.03511	0.660502	1.03383	1.67136	2.85835	1.04723	1.65413	0.846208	1.5048	0.853866	2.22273	1.5718	1.87429	2.87175	0.832807	1.9413	0.377156	0.26803	1.62158	0.562863	0.379071	1.74985	0.777286	0.105297	0.70645	0.061264	0.181877	0.493941	1.97959	0.239312	0.0995539	0.026803	1.23485
H11_M1	3	TCGGAATTAGAC	H11	M1	AC	51	72	29	11.5	4.04	47.1706	12.7692	4.19872	6.02539	0.718451	0.287962	1.98229	1.15621	0.0959874	1.07041	3.23158	0.405765	1.2362	0.287962	0.770808	0.571562	1.64342	0.772263	0.548292	1.25656	1.05295	1.29001	0.0683547	0.206518	0.938059	0.53084	0.135255	0.488663	0.178886	0	0.045085	0.107622	0.0494481	0.174523	0.805713	0.069809	0.0639916	0.0378132	0.670458
H5_COL	1	CCAATACGCCTG	H5	COL	PC	136	166	73	75.59	37.13	8.45869	7.62844	1.5783	3.02507	0.452117	0.402795	1.01932	0.287711	0.189067	2.6716	0.978216	0.394575	0.739827	0.698726	0.304151	0.361693	0.0739827	0.82203	0.115084	0.600082	0.328812	1.76737	0.394575	0.246609	0.238389	0.411015	1.24949	0.106864	0.115084	0.0164406	0.189067	0.0164406	0	0.0739827	1.38101	0.205508	0.0986436	0	0.172626
H8_CAE	1	CAACTCCCGTGA	H8	CAE	PC	127	167	70	72.34	37.16	8.63632	2.44085	0.967512	1.64307	0.0746851	0.0135791	0.373426	0.0678956	0.0407373	0.444716	0.295346	0.135791	0.346267	0.132396	0.37682	0.193502	0.251214	0.217266	0.254608	0.977696	0.176528	1.80942	0.0882642	0.0101843	0.139186	0.091659	0.46169	0.162949	0.0373426	0	0.0848695	0	0.00339478	0.115422	0.482059	0.0203687	0.0814747	0	0.315714
H11_M2	3	TGTGAATTCGGA	H11	M2	AC	56	82	35	24.37	11.44	3.0958	22.9521	5.8526	10.3926	1.22585	1.39399	5.84853	6.10075	0.11255	2.02319	8.28666	1.47535	1.91335	0.772934	1.74249	0.775646	0.31053	3.08631	0.0447488	1.43603	3.74263	0.804122	0.248152	0.339006	2.50186	1.25025	0.846159	0.416299	0.579022	0	0.0379687	0.10577	0.058309	0.355278	0.321378	0.123398	0.149163	0.0610211	0.229168
H6_M1	3	GATCTGCGATCC	H6	M1	AC	57	72	42	21.76	11.52	10.9276	0.423549	0.0423549	0.0847099	0.0423549	0.0423549	0	0	0.127065	0.0423549	0	0.0847099	0.0423549	0.0423549	0.127065	0	0.0423549	0.0423549	3.93901	0.296485	0	0.16942	0	1.10123	0.0423549	0.0423549	0	0	0.0847099	0	0	0	0	0	0.677679	0	0	0	0
H11_CAE	1	TACTACGTGGCC	H11	CAE	PC	118	149	72	74.8	46.53	0.699761	4.64115	1.51316	2.05443	0.00299043	0.0388756	0.532297	0.263158	0	0.3439	0.828349	0.0927033	0.48744	0	0.337919	0.155502	0.00897129	0.361842	0.00299043	0.894139	0.170455	3.47189	0.00299043	0	0.179426	0.161483	0.0358852	0.0269139	0.0269139	0	0	0	0	0.0568182	0.837321	0.0119617	0.0388756	0	0.457536
H10_M2	3	GAGCCATCTGTA	H10	M2	AC	29	45	21	6.51	2.98	3.62864	15.7895	0.0326904	55.1161	0	1.60183	0.555737	5.32854	0	0.130762	2.28833	1.14416	0.392285	0.130762	0.359595	0	0	1.04609	0.359595	0	0	0	0.0326904	0.326904	0	0.523047	2.94214	0	0.0326904	0	0	0.882641	0	0.196143	0.0980713	0	0	0.555737	0
H6_CAE	1	GCAACACCATCC	H6	CAE	PC	137	166	85	73.38	29.92	0.346905	1.21965	0.890999	1.36571	0.208143	0.00730327	0.288479	0.00730327	0.0146065	0.0584261	0.858134	0.171627	0.496622	0.171627	0.511229	0.113201	0.00730327	0.149717	0.105897	0.529487	0.120504	2.51232	0.131459	0	0.146065	0.146065	0.310389	0.343254	0.0985941	0	0.109549	0.0109549	0	0.0620778	0.164324	0.0328647	0.0365163	0	0.171627
H5_M2	3	GTAGATCGTGTA	H5	M2	AC	80	116	33	17.18	6.48	8.5208	2.44992	0.446841	10.755	0.693374	20.4468	0.570108	30.3236	0.046225	0.631741	0.847458	0.215716	0.154083	0.739599	0.215716	0.200308	0.585516	0.200308	1.26348	0.261941	0.246533	0.215716	0.1849	0.416025	0.0770416	0.354391	1.35593	0.1849	0.0616333	0.0924499	0.0770416	0	0	0.046225	0.338983	0.0154083	0	0.046225	0.0616333
H9_DuDa	3	TGCAGTCCTCGA	H9	DuDa	AC	47	57	35	20.87	12.4	13.6131	2.74155	1.15636	16.2275	0.555999	1.69757	10.4013	1.76559	0.748233	7.11265	4.12563	0.144915	4.14929	0.26617	0.280957	1.66504	0.0621063	0.346021	0.612191	0.792595	0.198149	0	1.37817	0.431787	1.71827	2.78295	10.49	4.02212	0.768935	0.0207021	0.10351	0.269127	0.133085	0.860616	0.112383	0.180404	0.964126	0.0414042	0.724573
H11_COL	1	GGCCAGTTCCTA	H11	COL	PC	110	141	64	68.2	42.57	0.900175	5.50181	1.21143	1.98845	0	0.00447848	0.257513	0.0626987	0	0.398585	0.644901	0.00895696	0.519504	0	0.201532	0.107484	0.0223924	0.136594	0.00671772	0.172422	0.0537418	4.08437	0	0	0.0201532	0.111962	0.00223924	0.00223924	0.00447848	0	0	0.00223924	0	0.00223924	0.611313	0.00671772	0.0313494	0.00223924	0.82628
H8_M2	3	AGTTACGAGCTA	H8	M2	AC	29	44	20	7.34	3.87	1.20865	0.845486	0.224139	42.1069	0.317767	7.4363	2.78046	26.4512	0.0312092	0.258185	1.33065	0.104976	0.0907904	1.21148	0.0822788	0.0766044	0.056744	0.312092	0.0226976	0.0936276	0.408557	0.119162	0.0822788	1.89241	0.0453952	0.246837	6.1624	0.0397208	0.0198604	0.490836	0.0226976	0.885207	0.0028372	0.0170232	0.110651	0.014186	0.0453952	0.607161	0.0255348
H4_M2	3	AATTGTGTCGGA	H4	M2	AC	67	95	36	32.53	17.9	8.18395	11.2375	3.14007	10.8913	1.65657	9.17295	2.65793	7.20732	0.828285	3.15243	4.27741	1.0879	0.692298	2.94227	1.69366	0.704661	1.75547	1.4835	5.0068	0.370874	1.13735	0.284337	1.85437	1.22388	0.568674	1.59476	2.53431	0.605761	0.370874	0.14835	0.445049	0.0741748	0.0123625	0.160712	0.321424	0.160712	0.111262	0.0741748	0.135987
H10_DuDa	2	TTGGGTACACGT	H10	DuDa	AC	23	29	18	4.09	2.05	68.6038	10.5201	0.627968	6.87482	0	0.494497	0.512001	1.28438	0.00437608	2.14647	0.417916	0.131282	1.30845	0.0109402	0.247249	0.463865	0	0.577643	0.374155	0.0175043	0	0.00437608	0.00875216	0.0262565	0.056889	1.18154	0.822703	0.0459488	0.052513	0	0	0.269129	0	0.0262565	0.0131282	0.0175043	0.273505	0.179419	0.0196924
H9_M1	3	TACGAGCCCTAA	H9	M1	AC	84	105	53	36.83	13.94	22.4925	4.4209	4.00038	8.84316	0.383895	0.636208	2.13109	1.17068	0.185843	4.03294	0.999756	0.305217	1.04316	0.934643	0.535826	0.671478	0.169565	1.04045	1.81096	2.10125	0.0393391	0.58466	0.250956	0.454434	0.965843	1.1449	0.724382	3.52017	0.246887	0.0122087	0.12073	0.0149217	0.0244174	0.736591	3.15391	0.145148	0.477495	0.0325565	0.823408
H2_DuDa	2	GCTGTACGGATT	H2	DuDa	AC	24	34	14	2.23	1.32	86.8277	1.33228	0.609253	2.11954	0.249573	0.46795	0.545024	1.39284	0.0954251	0.363349	0.56521	0.19085	0.148643	0.247738	0.321142	0.0770741	0	0.205531	0.612923	0.0623933	0.409227	0	0.111941	0.211036	0.128457	0.317472	1.15061	0.0256914	0.144973	0.0513827	0.056888	0.0532178	0.00550529	0.0862496	0	0.0275265	0.0917549	0.0293616	0.00550529
H8_COL	1	TTGCGTTAGCAG	H8	COL	PC	117	158	74	73.35	38.68	8.43608	5.97701	2.69592	3.97771	0.149774	0.118426	0.828979	0.198537	0.0801115	1.54998	0.815047	0.177638	1.08673	0.365726	0.5155	0.334378	0.369209	0.888192	0.341344	1.752	0.344828	2.81783	0.163706	0.0348311	0.351794	0.289098	0.794148	0.208986	0.10101	0	0.097527	0.0278649	0.00696621	0.296064	1.2992	0.0592128	0.198537	0.00696621	1.02403
H5_DuDa	2	TAACGTGTGTGC	H5	DuDa	AC	17	22	8	1.8	1.22	90.3229	1.01721	0.231597	0.762908	0.12261	0.594887	0.199809	0.56764	0.00454112	0.231597	0.158939	0.145316	0.0590346	0.231597	0.0726579	0.0227056	1.48949	0.149857	2.29781	0.00454112	0.0317878	0	0.0317878	0.281549	0.0681168	0.077199	0.208892	0	0.0408701	0	0.00908224	0.00454112	0	0.00908224	0.00908224	0.00908224	0.0181645	0.0136234	0
H10_CAE	1	AAGGCGCTCCTT	H10	CAE	PC	121	151	77	67.03	30.43	12.552	5.30999	0.213688	1.63339	0.0146361	0.0351267	0.120016	0.0321995	0	0.646918	0.169779	0.0995258	0.330777	0.00292723	0.0907441	0.166852	0.00292723	0.222469	1.17967	0.649845	0.00585446	1.79146	0.0321995	0	0.064399	0.398103	0.333704	0.0497629	0.0292723	0	0	0.0117089	0	0.0146361	0.53861	0.0175634	0.140507	0.00585446	0.573737
H2_M2	3	ACGAGACTGATT	H2	M2	AC	40	66	31	13.17	6.13	31.7626	5.46047	1.19286	20.6861	1.08913	1.83004	1.74113	11.0024	0.281544	1.10395	1.85967	0.807587	0.533452	1.22249	1.97822	0.111136	0	1.00022	2.11158	0.140772	1.54108	0.0370453	0.259317	0.659406	0.407498	0.70386	3.54894	0.0963177	0.585315	0.0963177	0.170408	0.103727	0.0148181	0.274135	0.251908	0	0.340816	0.103727	0
H7_CAE	1	CGAGGGAAAGTC	H7	CAE	PC	148	176	80	90.85	50.74	5.31685	2.54883	1.658	2.16664	0.303499	0.0196712	0.786848	0.064634	0.334411	0.65196	0.691303	0.3316	0.556414	0.365322	0.621048	0.199522	0.224814	0.615428	0.191092	1.61023	0.227624	2.52354	0.132078	0.0140509	0.429956	0.193902	0.098356	0.252916	0.151749	0.00562035	0.182661	0.00843052	0.0421526	0.16861	1.07068	0.0365322	0.0449628	0.00281017	0.845862
H10_COL	1	TAATACGGATCG	H10	COL	PC	126	160	70	69.87	36.85	7.34275	6.31386	0.283421	1.89106	0.0285803	0.0166718	0.147665	0.0357253	0.0238169	0.988401	0.178627	0.102413	0.497773	0.0190535	0.14052	0.242932	0	0.304856	0.173863	0.885989	0.00476338	1.25991	0.0785958	0	0.0500155	0.347727	0.476338	0.150046	0.038107	0	0	0.00952676	0	0.0214352	0.602567	0.0404887	0.145283	0.00952676	0.759759
H9_COL	1	TCGACATCTCTT	H9	COL	PC	136	162	80	81.69	46.35	6.65073	1.20488	1.06144	3.51422	0.0573751	0.0239063	0.502032	0.0669376	0.00478126	1.15228	0.53072	0.0621563	0.435094	0.387282	0.215157	0.181688	0.019125	0.306	0.0717189	0.903658	0.0430313	1.4296	0.105188	0.00478126	0.329907	0.286875	0.138656	0.205594	0.0478126	0	0.00956251	0.00956251	0.00956251	0.105188	0.583313	0.0382501	0.181688	0	0.243844
H9_M2	3	CACTACGCTAGA	H9	M2	AC	81	108	53	33.34	12.6	10.709	6.30245	2.05718	23.0661	0.839236	1.58263	3.59539	4.03722	0.399748	3.07642	2.39147	0.935082	1.26002	4.12605	1.15483	1.11742	0.187016	2.1764	0.357669	1.11976	0.147275	0.392734	0.619492	0.362344	1.09872	2.0525	3.53461	1.1221	0.413774	0.0023377	0.278187	0.151951	0.0420787	0.437151	0.198705	0.161302	0.705987	0.147275	0.123898
H9_CAE	1	ACCATAGCTCCG	H9	CAE	PC	146	172	87	94.57	50.6	8.51719	1.81866	1.10447	3.97717	0.106199	0.0477897	0.992964	0.169919	0.0929245	1.19474	0.546927	0.177884	0.594717	0.695606	0.403558	0.297358	0.0929245	0.435417	0.146024	1.70981	0.0345148	2.9019	0.0769946	0.0238949	0.201779	0.469932	0.358423	0.215054	0.0769946	0	0.191159	0.00796495	0.0185849	0.167264	0.581442	0.0398248	0.169919	0.0106199	0.230984
[truncated: 282 more columns]
