# Supplementary material for: Characterization of the gastrointestinal microbiome of the Syrian hamster (Mesocricetus auratus) and comparison to data from mice
Source: FEBS Open Bio. 2024 Aug 4;14(10):1701–17. doi: 10.1002/2211-5463.13869 (PMC11452302; doi:10.1002/2211-5463.13869)
Supplement: Supplementary file 2 — Table S2. zOTUs observed in the respective gastrointestinal regions of hamsters. [file FEB4-14-1701-s001.xlsx]

## Sheet: OTUsCombined
zOTU Table
SampleID	data_cluster	Index	hamster	location	division	amylase_activity	Richness	Normalized.Richness	Effective.Richness	Shannon.Effective	Simpson.Effective	Zotu1	Zotu10	Zotu100	Zotu101	Zotu1011	Zotu1016	Zotu102	Zotu103	Zotu1034	Zotu1037	Zotu104	Zotu1048	Zotu105	Zotu1050	Zotu1053	Zotu106	Zotu107	Zotu1079	Zotu108	Zotu109	Zotu1092	Zotu11	Zotu110	Zotu111	Zotu1111	Zotu1117	Zotu112	Zotu113	Zotu114	Zotu115	Zotu1152	Zotu1155	Zotu116	Zotu117	Zotu1171	Zotu118	Zotu119	Zotu1193
H10_CAE	1	AAGGCGCTCCTT	H10	CAE	PC	5423.4	124	168	75	72.96	29.02	14.1067	1.07905	0.381617	0.0296082	0	0	0.292792	1.0001	0	0	0.417804	0.00986939	0.200678	0	0	0.542817	0	0	0	0.230286	0	0.730335	0.0888246	0.0789552	0	0	0.263184	0.203967	0.611902	0	0	0.016449	0	0.0197388	0	0.174359	0.0131592	0
H10_COL	1	TAATACGGATCG	H10	COL	PC	5423.4	134	183	65	79.16	38.12	8.32298	0.140381	0.691107	0.0188975	0	0	0.134982	0.0404946	0	0	0.431942	0.0242967	0.267264	0	0	0.691107	0	0	0.00269964	0.207872	0	1.00427	0.0998866	0.0890881	0.00269964	0	0.356352	0.161978	0.59392	0.00269964	0	0.0431942	0	0.0350953	0	0.178176	0.0107986	0
H10_DuDa	2	TTGGGTACACGT	H10	DuDa	AC	5423.4	34	44	21	4.67	2.06	68.8872	0.210919	0	0.00659123	0.00439416	0.00878831	0.00219708	0.00878831	0	0	0.00878831	0	0.00219708	0	0	0	0	0.00219708	0	0.00219708	0	0.0175766	0.0307591	0.0747006	0	0	0.0109854	0.00219708	0.0109854	0.0263649	0	0.00219708	0	0	0	0	0.270241	0.0131825
H10_M2	3	GAGCCATCTGTA	H10	M2	AC	5423.4	39	57	29	7.88	3.06	3.66821	0.132188	0	0	0.0991408	0	0	0.0330469	0	0	0	0	0	0	0	0	0	0.0330469	0	0	0	0	0	0	0	0	0	0.0330469	0.264375	0.0660939	0	0	0	0.0330469	0.0330469	0	0.892267	0.0660939
H11_CAE	1	TACTACGTGGCC	H11	CAE	PC	4301.4	136	166	82	87.12	50.5	0.777512	0	0.70109	0.033227	0	0	0.0930356	1.16959	0	0	0.877193	0	0.103004	0	0	0.428628	0	0	0	1.23272	0	0.993488	0.0564859	0.0265816	0	0	0.146199	1.26263	0.544923	0.0033227	0.0033227	0.0033227	0.315657	0.644604	0	0.305688	0	0
H11_COL	1	GGCCAGTTCCTA	H11	COL	PC	4301.4	119	154	72	77.4	44.56	1.00475	0.00249937	0.602349	0.00499875	0.00499875	0.00499875	0.0299925	0.557361	0	0	1.04474	0.00499875	0.099975	0	0	0.499875	0.00249937	0	0	1.70457	0	0.192452	0.0249938	0.0324919	0	0	0.282429	1.96201	0.402399	0.00249937	0	0.00249937	0.219945	1.14721	0	0.0424894	0.00249937	0
H11_DuDa	3	CATTCGTGGCGT	H11	DuDa	AC	4301.4	49	62	36	17.5	9.7	19.1446	0.0655637	0	0.335532	0.00192834	0.0134984	0	0.00385669	0	0	0.00385669	0	0	0	0	0	0	0	0	0	0	0.0713487	0.0925605	0.0964171	0	0	0.00192834	0.00578503	0.00385669	0.26804	0	0	0.00385669	0.00192834	0.00964171	0	0.410737	0.0134984
H11_M1	3	TCGGAATTAGAC	H11	M1	AC	4301.4	64	96	40	14.31	4.1	47.8943	0.227407	0.01772	0.126994	0	0.00295334	0.0280567	0.00147667	0	0	0.0191967	0	0.00590668	0	0.00147667	0.0295334	0	0	0	0.00443001	0.00295334	1.27584	0.118133	0.104843	0.00590668	0	0.240697	0.0516834	0.00295334	0.0502067	0	0	0.0443001	0.0959835	0	0.0103367	0.109273	0
H11_M2	3	TGTGAATTCGGA	H11	M2	AC	4301.4	80	105	53	42.12	20.19	3.14953	0.0289707	0.0220729	0.335233	0.00137956	0	0.0731166	0	0	0	0.00827735	0	0.00413867	0.00551823	0	0.0482845	0	0.00137956	0	0.0634597	0	1.46095	0.336612	0.191759	0.00551823	0	0.107606	0.126919	0.00689779	0.257977	0	0	0.0289707	0.0869121	0	0.0551823	0.107606	0
H2_CAE	1	ATCACCAGGTGT	H2	CAE	PC	3894.8	150	204	85	100.73	40.41	4.02621	0.022932	0.881245	0.039312	0	0	0.461916	0.520885	0	0	0.612613	0.013104	0.19656	0	0	0.37674	0.01638	0	0	0.4095	0	1.01884	0.0687961	0.0655201	0.026208	0	0.04914	0.045864	0.547093	0.022932	0	0.042588	0.448812	0.337428	0	0.904177	0.013104	0
H2_COL	1	TGGTCAACGATA	H2	COL	PC	3894.8	139	185	85	75.94	26.57	15.0144	0	0.27355	0.161819	0	0	0.770564	0.0963206	0.00770564	0	0.346754	0.00770564	0.042381	0	0	0.890002	0	0	0	0.042381	0	3.60239	0.308226	0.250433	0	0	0.104026	0.130996	0.0770564	0.0462339	0	0.00385282	0.0847621	0.500867	0	0.242728	0.0500867	0
H2_DuDa	2	GCTGTACGGATT	H2	DuDa	AC	3894.8	32	55	12	2.38	1.32	86.8691	0.45165	0	0.0146878	0.00367195	0	0	0	0.00367195	0	0	0	0	0	0	0	0	0.00183597	0	0	0.00183597	0.0624231	0.0238677	0.0257036	0	0	0	0	0	0.102815	0	0	0	0	0	0	0.0532432	0
H2_M1	2	TCCCTTGTCTCC	H2	M1	AC	3894.8	68	89	32	6.59	2.04	69.8186	2.88436	0.00405392	0.0304044	0	0.00202696	0.18648	0	0.0121618	0	0.00202696	0.00405392	0	0.00405392	0.00608088	0.0790514	0.0141887	0	0	0	0.0121618	0.843215	0.101348	0.0608088	0	0.00405392	0.0243235	0	0.00202696	0.0202696	0.00810783	0	0.00202696	0.00405392	0	0	0.0202696	0
H2_M2	3	ACGAGACTGATT	H2	M2	AC	3894.8	62	91	41	16.86	6.27	31.8736	1.36803	0	0.0966543	0.00743494	0	0.0520446	0	0.00743494	0	0	0	0	0	0	0.00743494	0	0.0297398	0	0	0.0223048	0.141264	0.0297398	0.0520446	0	0	0	0	0.0148699	0.327138	0	0	0	0	0.0297398	0	0.104089	0
H3_CAE	1	ATCCTTTGGTTC	H3	CAE	PC	4760.8	153	209	89	98.35	48.98	4.15564	0	0.291159	0.026469	0	0	0.370566	1.48227	0.449974	0	0	0	0.105876	0	0	0.370566	0	0	0	0.185283	0	2.06458	0.026469	0.0529381	0.0529381	0	0.026469	0.132345	0.661726	0	0.105876	0	0	0.317628	0	0.291159	0.0529381	0
H3_COL	1	TACAGCGCATAC	H3	COL	PC	4760.8	162	200	83	102.8	49.34	4.23096	0	0.405779	0.00775374	0	0	0.602207	0.201597	0.00258458	0	0.134398	0.0180921	0.100799	0	0	0.323073	0.00258458	0	0	0.199013	0	1.89967	0.121475	0.18609	0.031015	0	0.0904603	0.0697837	0.576361	0.031015	0	0.0180921	0.00775374	0.330826	0	0.180921	0.0155075	0
H3_DuDa	2	AGCGGAGGTTAG	H3	DuDa	AC	4760.8	68	85	44	19.62	6.48	36.5042	0.275279	0.00425689	0.0297982	0	0	0.00709481	0.00141896	0	0	0.00141896	0.00283793	0	0	0	0.0113517	2.3569	0	2.39663	0	0.00425689	0.100746	0.0269603	0.0227034	0	0.0525016	0	0	0	0.107841	0	0	0	0.00283793	0	0	0.0141896	0.00567585
H3_M1	2	ATCGCACAGTAA	H3	M1	AC	4760.8	60	80	32	5.48	1.82	73.9331	0.0894109	0	0.0193321	0	0	0.0531632	0	0.00241651	0	0.00483302	0	0.00966604	0.00724953	0.00966604	0.0144991	0.00483302	0.00724953	0	0	0.0169156	0.906191	0.0724953	0.0749118	0	0	0.0483302	0	0	0.0700788	0.00241651	0	0	0.0217486	0	0	0.0217486	0
H3_M2	3	GTCGTGTAGCCT	H3	M2	AC	4760.8	92	121	53	20.4	4.67	44.9308	1.20927	0.0259129	0.0259129	0	0	0.0410287	0	0	0	0.0172753	0	0.0151159	0.010797	0.0151159	0.0151159	0.233216	0	0.304476	0	0.00863763	0.626228	0.0820575	0.120927	0	0.0410287	0.0194347	0	0.0129564	0.125246	0.0410287	0.00215941	0.00215941	0.010797	0.00431882	0	0.0194347	0.00863763
H4_COL	1	ACCAGTGACTCA	H4	COL	PC	3250.9	131	175	90	86.61	34.56	12.227	0.0124258	0.130471	0.139791	0.00621292	0	0.963002	0.167749	0	0	0.313752	0	0.0155323	0	0	0.217452	0.00621292	0	0.00931937	0.0465969	0	1.73651	0.260942	0.226771	0.00931937	0	0.034171	0.0931938	0.111833	0.0155323	0	0	0.0497033	0.251623	0	0.0994067	0.0248517	0.00310646
H4_DuDa	2	TGCATACACTGG	H4	DuDa	AC	3250.9	7	12	6	2.52	1.64	77.1821	9.05211	0	0	0.0117255	0.0187608	0	0	0.0281413	0	0	0.00234511	0	0	0	0	0.00234511	0	0.00938042	0	0	0	0	0	0	0	0	0	0	0.00469021	0	0	0.00234511	0	0	0	0	0
H4_M1	3	ACCGGTATGTAC	H4	M1	AC	3250.9	86	116	51	26.29	6.88	36.1319	7.42461	0.0670674	0.0720354	0	0	0.176362	0.0248398	0.0223558	0.00248398	0.0124199	0	0.00248398	0	0.00248398	0.0571315	0.00248398	0	0.00993591	0.00496796	0	0.834617	0.144071	0.104327	0.00248398	0.00248398	0.0670674	0.00745193	0	0.0149039	0.00993591	0	0.201202	0.0670674	0	0.0149039	0.0322917	0
H4_M2	3	AATTGTGTCGGA	H4	M2	AC	3250.9	82	126	51	46.49	22.59	8.33858	3.87958	0	0.201537	0.012596	0	0.0755763	0	0.0251921	0	0	0.012596	0	0.012596	0	0.0251921	0.0377881	0.0629802	0	0.0251921	0	0.377881	0.0377881	0.12596	0	0	0	0.0377881	0	0.176345	0.0251921	0	0.0251921	0.0251921	0.0377881	0	0.0755763	0
H5_CAE	1	CATTATGGCGTG	H5	CAE	PC	3736	154	210	82	93.05	37.72	6.24634	0.0957702	0.353818	0.0212823	0.00266028	0	0.417664	1.1386	0.00798085	0.00266028	0.207502	0	0.066507	0	0	0.372439	0	0	0	1.05081	0.00798085	0.720936	0.0984304	0.0611865	0.018622	0	0.0798085	0.446927	0.558659	0.00532056	0	0	0.936419	0.101091	0	1.1652	0.00798085	0
H5_COL	1	CCAATACGCCTG	H5	COL	PC	3736	150	197	82	89.13	39.75	9.30716	0.0180897	0.189942	0.0452243	0	0	0.551737	0.0814038	0	0	0.189942	0	0.0452243	0	0	0.416064	0	0	0	0.0994935	0.0180897	0.660275	0.162808	0.0904486	0	0	0.162808	0.624096	0.271346	0	0	0	0.750724	0.244211	0	0.587916	0.0180897	0
H5_DuDa	2	TAACGTGTGTGC	H5	DuDa	AC	3736	18	29	10	1.89	1.22	90.368	0.654248	0	0.00908678	0	0	0	0	0.00908678	0	0	0	0	0	0	0	0.00908678	0	0.00908678	0	0.00454339	0.00454339	0	0.00454339	0	0	0	0	0	0.00454339	0	0	0	0	0	0	0.00454339	0
H5_M2	3	GTAGATCGTGTA	H5	M2	AC	3736	71	119	39	18.12	6.59	8.79593	0.906633	0.0318117	0.0159058	0.0636233	0	0	0.0159058	0.0318117	0	0	0	0	0	0	0.0159058	0.0636233	0.429458	0	0	0	0.270399	0	0.0636233	0.0318117	0	0.0318117	0.0318117	0.159058	0.318117	0.0159058	0	0.302211	0.0159058	0.0318117	0.254493	0	0
H6_CAE	1	GCAACACCATCC	H6	CAE	PC	2280.3	146	192	89	79.41	26.37	0.401081	0.0928819	1.35523	0.042219	0	0.00844381	0.316643	1.58321	0.0042219	0.0759943	0.0506628	0	0.578401	0	0	0.0337752	0.0211095	0	0.0211095	0.105548	0	0.612176	0.08866	0.0844381	0	0	0.122435	0.447522	0.42219	0	0	0.0295533	0.0211095	0.873934	0	0.396859	0.0126657	0
H6_COL	1	GCGATATATCGC	H6	COL	PC	2280.3	148	185	77	93.75	47.9	4.43335	0.399401	0.529206	0.239641	0	0	0.369446	0.0399401	0.00998502	0.11982	0.0299551	0	0.399401	0	0	0.0998502	0	0	0	0.01997	0	1.53769	0.1997	0.259611	0	0	0.359461	0.269596	0.129805	0	0	0	0	1.11832	0	0.109835	0.0998502	0
H6_M1	3	GATCTGCGATCC	H6	M1	AC	2280.3	66	80	45	24.21	11.56	11.1785	0.34662	0	0.0433276	0	0	0	0	0.17331	0	0	0	0	1.16984	0.996534	0.0866551	0	0.216638	0	0	0.303293	0.303293	0	0	0	0	0	0	0	0	0.606586	0	0	0.0866551	0	0	0	0
H6_M2	3	CAGCTCATCAGC	H6	M2	AC	2280.3	88	88	70	48.48	26.33	3.07377	0.614754	0.204918	0	1.02459	0	0	0.204918	0.204918	0.409836	0	0	0	0	0	0.409836	0.409836	0	0	0	0.204918	0.204918	0	0	0	0	0	0	0	0	0	0.614754	0	0	1.02459	0	0	1.02459
H7_CAE	1	CGAGGGAAAGTC	H7	CAE	PC	4150.3	171	214	85	118.74	64.63	6.08282	0.170396	0.668724	0.0868056	0	0.00643004	0.408308	0.157536	0.00964506	0.0128601	0.102881	0.0128601	2.28909	0	0	0.154321	0	0	0	0.334362	0	1.84221	0.141461	0.157536	0.0225051	0	0.0868056	0.0385802	0.0225051	0	0	0.0128601	0	0.186471	0	1.18634	0.00964506	0
H7_COL	1	CAAATTCGGGAT	H7	COL	PC	4150.3	145	182	87	89.29	43.74	7.77588	0.0852152	0.149127	0.149127	0	0	0.404772	0	0	0	0.0639114	0	1.40605	0	0	0.234342	0	0.0213038	0	0.0426076	0	4.32467	0.234342	0.234342	0	0	0.0639114	0.0426076	0	0	0	0	0	0.362164	0	0.149127	0.0213038	0
H7_DuDa	3	GTATCTGCGCGT	H7	DuDa	AC	4150.3	68	76	56	30.24	12.81	22.2539	0.801411	0	0.343462	0.0185655	0.0154713	0	0	0	0.0185655	0	0	0	0	0	0	0	0.0061885	0	0	0.0061885	0.442478	0.099016	0.133053	0	0	0.0154713	0	0	0.151618	0	0	0	0	0	0	0.300142	0.00928275
H7_M1	3	CGAGCAATCCTA	H7	M1	AC	4150.3	89	124	63	36.54	10.26	28.534	1.73865	0.110391	0.289775	0	0	0.136017	0	0	0.053224	0.00788504	0	0.593349	0.00394252	0	0.0315401	0	0	0	0.00788504	0	2.95689	0.212896	0.214867	0.00591378	0	0.124189	0	0	0.0315401	0	0	0	0.100534	0	0.0729366	0.0630803	0
H7_M2	3	AGTCGTGCACAT	H7	M2	AC	4150.3	83	110	62	41.9	14.02	4.26835	1.05177	0.081691	0.336975	0.0102114	0	0.0306341	0.0102114	0	0.0204228	0	0	0.173593	0	0	0.0510569	0	0	0	0.0306341	0	0.970081	0.163382	0.194016	0	0	0.0102114	0	0	0.142959	0	0	0	0	0	0.0102114	0.428878	0
H8_CAE	1	CAACTCCCGTGA	H8	CAE	PC	4036.5	136	202	80	92.77	42.6	9.67595	0.224403	0.247223	0.0342309	0	0	0.102693	0.209189	0	0	1.13723	0.0114103	0.513464	0	0	0.330899	0	0	0.00760688	1.07637	0	1.09539	0.0760688	0.060855	0.00760688	0	0.125513	0.0266241	0.612354	0	0	0.00760688	0.0152138	0.155941	0	0.0532481	0	0
H8_COL	1	TTGCGTTAGCAG	H8	COL	PC	4036.5	142	200	78	93.71	43.81	9.18468	0.136519	0.147895	0.0720516	0	0	0.12135	0	0	0	1.16799	0	0.527114	0	0	0.618127	0	0	0	0.159272	0	1.90747	0.0948047	0.106181	0.00758438	0	0.371634	0.0682594	0.659841	0.0227531	0	0.00379219	0	0.432309	0	0.00379219	0.0303375	0
H8_DuDa	3	GCATATGCACTG	H8	DuDa	AC	4036.5	61	79	44	22.83	9.16	28.4751	0.350257	0	0.185742	0.00530692	0.0212277	0	0	0	0	0.00176897	0	0	0	0	0.00353794	0	0	0	0	0	0.0548381	0.0778348	0.0902176	0	0	0.0318415	0	0	0.880948	0	0	0	0	0.00530692	0	0.543074	0
H8_M1	3	AGATTGACCAAC	H8	M1	AC	4036.5	95	116	58	29.17	7.4	34.9466	0.504501	0.0167469	0.194683	0.00628009	0.00418673	0.046054	0	0.00209336	0	0	0	0.0942014	0.00209336	0.00209336	0.0816412	0	0.00209336	0.00209336	0.00628009	0	1.86728	0.161189	0.207243	0.00418673	0	0.322378	0.00209336	0.00418673	0.21143	0	0	0	0.0376806	0	0	0.0648943	0
H8_M2	3	AGTTACGAGCTA	H8	M2	AC	4036.5	38	62	25	8.95	4.02	1.21216	0.00569087	0	0.0142272	0.0113817	0.0142272	0.0113817	0	0	0	0	0	0.00284544	0	0	0.00569087	0	0.00569087	0	0.0512178	0	0.0938994	0.0142272	0.0227635	0	0	0.00569087	0.00569087	0.0426815	0.882085	0	0.00569087	0.00284544	0	0.0142272	0	0.887776	0
H9_CAE	1	ACCATAGCTCCG	H9	CAE	PC	4035.9	170	216	90	111.47	48.37	9.78795	0.155606	0.594966	0.085431	0	0.00305111	0.52479	0.399695	0	0.00305111	0.283753	0.0213577	0.195271	0	0	0.369184	0	0	0	0.738368	0	1.96491	0.231884	0.295957	0.00915332	0	0.1373	0.1373	0.57971	0.00305111	0	0.00305111	0.88177	0.0945843	0	0.198322	0.00915332	0
H9_COL	1	TCGACATCTCTT	H9	COL	PC	4035.9	161	206	83	96.53	44.6	7.80584	0.0841751	0.639731	0.13468	0	0	0.3367	0.0561167	0	0	0.897868	0.016835	0.230079	0	0	0.291807	0	0	0	0.499439	0	1.06061	0.16835	0.224467	0.00561167	0	0.16835	0.0280584	0.662177	0.00561167	0	0.0224467	1.28507	0.0392817	0	0.196409	0.0112233	0
H9_DuDa	3	TGCAGTCCTCGA	H9	DuDa	AC	4035.9	68	86	50	31.43	15.49	13.7415	0.492581	0	0.617966	0.0328388	0	0	0	0	0	0	0	0.00895603	0.00298534	0.00895603	0	0	0.0119414	0	0	0.0119414	0.800072	0.328388	0.337344	0	0	0.373168	0	0.00597068	0.191062	0.00298534	0	0.0358241	0	0.0567215	0	0.271666	0
H9_M1	3	TACGAGCCCTAA	H9	M1	AC	4035.9	103	137	62	43.22	13.43	23.6463	1.66569	0.0513398	0.308039	0.00285221	0.00142611	0.101254	0	0.00142611	0	0.00713053	0.0142611	0.216768	0.00855664	0.00285221	0.112662	0	0.00142611	0	0	0.0142611	2.20904	0.412145	0.393605	0	0	0.439241	0.00142611	0.00570442	0.0784358	0.00142611	0	0.410719	0.0114088	0	0	0.0156872	0
H9_M2	3	CACTACGCTAGA	H9	M2	AC	4035.9	103	132	65	42.98	12.88	11.0641	0.326055	0.108685	0.31881	0.0169066	0.0193218	0.0724568	0	0	0	0.00483045	0.0120761	0.0386436	0	0.0169066	0.0724568	0	0.00241523	0	0.00483045	0.00483045	1.15689	0.507197	0.413004	0	0	0.0652111	0.0144914	0	0.231862	0.0144914	0	0.311564	0.0144914	0.00724568	0	0.15699	0.0096609
[truncated: 433 more columns]
